# Supplementary material for: Metastasis-Specific CpG Island DNA Hypermethylation of the Long Non-Coding RNA Gene 00404 in Renal Cell Carcinoma
Source: Cancers (Basel). 2025 Jun 30;17(13):2204. doi: 10.3390/cancers17132204 (PMC12249281; doi:10.3390/cancers17132204)
Supplement: Supplementary file 1 [file cancers-17-02204-s001.zip]

Archive with 2 entries (2 files):
- Tables.pdf
- Figures.pdf
